# Supplementary material for: Comparison between relative and absolute quantitative real-time PCR applied to single-cell analyses: Transcriptional levels in a key neuron for long-term memory in the pond snail
Source: PLoS One. 2022 Dec 12;17(12):e0279017. doi: 10.1371/journal.pone.0279017 (PMC9744327; doi:10.1371/journal.pone.0279017)
Supplement: S1 File — (XLSX) [file pone.0279017.s002.xlsx]

## Sheet: Figs. 1, 3, 4 and 5
	CTA training (Fig. 1)			RT method	Relative quantification Ct value & RQ value (Figs. 3 and 4)														Absolute quantification value (Fig. 5)
No	g	pre (bites)	post (bites)		CREB1	RQ BOTH	RQ 18S	RQ GAPDH	CREB2	RQ BOTH	RQ 18S	RQ GAPDH	CBP	RQ BOTH	RQ 18S	RQ GAPDH	18S (Fig. 3)	GAPDH (Fig. 3)	CREB1	CREB2	CBP
1	CTA	23	3	the 1st method	NA	NA	NA	NA	NA	NA	NA	NA	NA	NA	NA	NA	NA	NA	7419.61	63521.6	19132.8
2		18	1		34.6687	0.156771	0.137638	0.15245	35.8252	0.134452	0.131072	0.120745	34.3173	0.33787	0.259807	0.3721	14.7806	29.6046	5444.87	67370.6	14561.3
3		17	0		NA	NA	NA	NA	NA	NA	NA	NA	NA	NA	NA	NA	NA	NA	NA	NA	NA
4		11	1		34.2909	0.809248	0.687634	0.813094	37.1238	0.217146	0.204879	0.201488	34.6674	1.05302	0.783682	1.19824	16.7235	31.6419	3454.9	47759	11956.2
5		16	0		32.9435	0.837458	1.00348	0.596696	33.6047	1.0124	1.34699	0.666163	33.7425	0.813025	0.853252	0.656058	15.9214	29.848	1214.75	17287.7	7714.42
6		19	0		NA	NA	NA	NA	NA	NA	NA	NA	NA	NA	NA	NA	NA	NA	NA	NA	NA
7		16	0		32.5336	1.69815	1.47026	1.67453	33.2809	1.93411	1.85938	1.76131	33.4486	1.52136	1.15366	1.69901	16.0626	30.9269	13605.9	111632	32789
8		20	0		NA	NA	NA	NA	NA	NA	NA	NA	NA	NA	NA	NA	NA	NA	7547.43	39918.4	17517.1
9		22	0		33.0125	0.720624	0.555257	0.798467	32.4439	2.04323	1.74812	2.09076	33.1224	1.12803	0.761263	1.41552	15.1366	30.3373	3938.49	58805.6	20240.5
10		21	10		32.8353	0.393868	0.341773	0.387523	35.2956	0.136826	0.131834	0.124325	32.83	0.667762	0.507502	0.744075	14.2593	29.1172	12317.9	74331.3	24439.1
11	BW	12	0		33.9781	0.463083	0.628493	0.291307	35.4969	0.308946	0.465579	0.179479	33.8389	0.861469	1.02402	0.613734	16.2809	29.8482	7086.41	62751	11931
12		16	18		NA	NA	NA	NA	38.3658	0.215787	0.369834	0.110226	36.0878	0.92472	1.25012	0.579268	18.8177	32.0137	5573.75	28460.2	18548.9
13		11	17		33.2742	1.30189	1.70699	0.847724	35.7047	0.461734	0.672228	0.277659	34.3576	1.03788	1.19188	0.765377	17.0186	30.6854	1142.97	19117.3	4125.09
14		16	22		34.7781	0.34929	0.534652	0.194821	37.4362	0.105797	0.179816	0.0544958	35.8591	0.278909	0.373918	0.176181	16.8477	30.0679	2155.73	34144.9	9512.19
15		12	20		34.3445	0.323014	0.415666	0.214306	35.7557	0.232197	0.33178	0.142268	35.0648	0.331198	0.373284	0.248856	16.0509	29.7717	8143.72	65419.7	28077.7
16		18	21		34.5649	0.21222	0.244448	0.157297	36.9123	0.0797208	0.101963	0.054569	34.5835	0.353873	0.357006	0.29705	15.5053	29.5459	35460	82510.5	29219
17		11	0		33.1969	0.532916	0.576722	0.420422	35.4469	0.214194	0.257385	0.156053	34.1195	0.474939	0.450168	0.424339	15.3758	29.5963	NA	NA	NA
18		16	18		33.7608	0.429037	0.3679	0.427164	35.6121	0.227325	0.216447	0.20902	34.7043	0.37685	0.28303	0.424929	15.2911	30.1831	4881.91	44786.8	10655.1
19		12	6		33.9092	0.394292	0.436115	0.304348	36.5875	0.117764	0.144633	0.0839472	33.7685	0.734284	0.711337	0.641896	15.6849	29.8425	3391.53	34069.8	9783.46
20		13	6		34.3578	0.401193	0.309572	0.443894	37.0879	0.115601	0.0990469	0.118121	35.1206	0.399395	0.269923	0.500469	15.639	30.8356	NA	NA	NA
21	naïve	17	18		32.4242	1.55656	1.68108	0.494549	33.8893	1.07786	1.29258	0.250814	32.9946	1.77068	1.67492	0.596099	16.1464	30.3729	5352.7	32287.2	17949.8
22		12	4		33.2252	2.117	1.24272	1.23048	34.2068	2.04978	1.33607	0.786886	34.4907	1.48751	0.764787	1.58525	16.5116	32.4972	4386.75	23741.3	20827.4
23		16	4		29.7065	5.865	4.02309	3.07896	30.2663	7.6065	5.79356	2.75314	31.4445	2.96992	1.78428	2.45013	14.6876	30.2238	2633.75	25205.2	5143.24
24		15	13		35.3913	0.425792	0.570402	7.29981	NA	NA	NA	8.74314	36.6163	0.307699	0.361027	4.18635	17.5543	31.1591	2285.61	31244.2	22569.4
25		22	4		34.7054	0.37039	0.42695	0.271361	35.3615	0.449384	0.575182		36.2363	0.216528	0.218605	0.222088	16.4505	30.4889	4644.25	33083.4	12482.2
26		13	16		35.5155	0.385889	0.370506	0.274332	38.0121	0.130727	0.139369	0.307379	35.2189	0.800659	0.673302	0.181626	17.056	31.6219	13941.8	166582	32488
27		11	12		36.1546	0.191058	0.268465	0.343133	35.6926	0.50314	0.78502	0.107351	37.1216	0.165102	0.203191	0.8063	17.2303	30.6974	5652.5	46406.8	24681.2
28		21	0		NA	NA	NA	NA	NA	NA	NA	NA	NA	NA	NA	NA	NA	NA	9734.93	79238.2	32177
29		14	14		32.5282	0.613126	0.698669	0.116086	34.7906	0.244319	0.309136	0.282319	33.1643	0.666423	0.665121	0.113609	14.9838	29.0554	NA	NA	NA
30		16	6		34.1415	0.419251	0.30344	0.459369	35.9412	0.230237	0.185031	0.169048	34.808	0.446206	0.282854	0.565472	15.3939	30.7752	NA	NA	NA
31	naïve	11	16	the 2nd method	34.3873	0.869132	2.29404	0.281129	35.8529	0.885424	1.76334	0.179727	34.3589	0.121115	3.46149	0.548515	18.5581	30.2061	38915.8	280615	50933.1
32		16	0		34.4276	0.248853	0.224562	0.235442	34.7748	0.377073	0.374738	0.326773	33.2761	0.311069	0.738028	1.00055	15.2457	29.9905	NA	NA	NA
33		14	0		34.3425	0.205566	0.216483	0.166653	36.5662	2.43623	0.0983887	0.0629949	32.9881	1.13917	0.818911	0.815166	15.1077	29.4069	19031.5	128163	42913
34		17	12		NA	NA	NA	NA	NA	NA	NA	NA	NA	NA	NA	NA	NA	NA	8335.34	45441.2	17148.9
35		18	14		32.5925	0.437574	0.608845	0.268492	33.4119	0.526332	0.732435	0.268636	32.5939	0.26434	0.899876	0.51313	14.8495	28.3449	16382.6	74287.2	35200.4
36		12	13		NA	NA	NA	NA	NA	NA	NA	NA	NA	NA	NA	NA	NA	NA	43692.8	354519	117305
37		16	17		33.2393	0.207354	0.205356	0.178752	33.6708	0.90346	0.323238	0.234011	32.4876	2.44709	0.511546	0.575768	13.9283	28.4048	44077.7	422097	151505
38		15	0		32.7539	0.267841	0.323166	0.189524	33.311	0.199731	0.466274	0.227431	31.8205	0.247707	0.9131	0.692431	14.0971	28.0038	13612.3	62608.1	54419.5
39		18	12		NA	NA	NA	NA	NA	NA	NA	NA	NA	NA	NA	NA	NA	NA	43766.4	326862	115040
40		12	0		NA	NA	NA	NA	NA	NA	NA	NA	NA	NA	NA	NA	NA	NA	NA	NA	NA
41	CTA	16	0		34.4067	0.885424	0.644613	1.03834	38.2116	0.121115	0.0979077	0.131167	35.9424	0.515856	0.328932	0.685115	16.746	32.1104	5842.18	8280.32	5999.21
42		15	0		34.1358	0.377073	0.448401	0.27072	35.3484	0.311069	0.41074	0.206248	33.6231	0.908768	0.946503	0.738916	15.9516	29.9002	NA	NA	NA
43		12	0		36.0755	2.43623	2.3367	2.16854	38.1071	1.13917	1.21323	0.936434	36.449	3.17654	2.6685	3.20222	20.2728	34.8417	7254.02	15328.7	10367
44		17	3		32.6256	0.526332	0.5666	0.417424	34.5542	0.26434	0.315972	0.193606	33.9401	0.357476	0.337049	0.32108	14.7789	29.0147	13250.6	76481.3	17740.3
45		13	0		NA	NA	NA	NA	NA	NA	NA	NA	NA	NA	NA	NA	NA	NA	2439.91	18804.1	5431.59
46		14	3		37.0582	0.90346	1.38095	0.50463	36.5556	2.44709	4.15327	1.26228	36.6627	2.00741	2.68741	1.26984	20.4967	33.721	1807.29	10209.7	2416.9
47		11	0		NA	NA	NA	NA	NA	NA	NA	NA	NA	NA	NA	NA	NA	NA	8827.24	49031.5	25987.4
48		18	0		NA	NA	NA	NA	NA	NA	NA	NA	NA	NA	NA	NA	NA	NA	NA	NA	NA
49		16	0		NA	NA	NA	NA	NA	NA	NA	NA	NA	NA	NA	NA	NA	NA	5514.31	31324.1	4867.05
50		19	0		34.3777	0.199731	0.280315	0.121501	35.0021	0.247707	0.386018	0.139159	34.0022	0.437697	0.538026	0.301548	15.5157	28.9862	NA	NA	NA
51	BW	NA	NA		NA	NA	NA	NA	NA	NA	NA	NA	NA	NA	NA	NA	NA	NA	NA	NA	NA
52		14	16		NA	NA	NA	NA	NA	NA	NA	NA	NA	NA	NA	NA	NA	NA	NA	NA	NA
53		15	0		29.8752	3.50977	3.22973	3.25632	33.9607	0.395269	0.403877	0.338672	32.9164	0.720273	0.580515	0.75682	14.5395	29.228	7046.97	34297.8	17066.6
54		11	16		34.9606	0.568736	0.155795	1.77256	36.3785	0.406941	0.123778	1.17128	34.7811	1.08802	0.261041	3.84038	15.2512	33.4359	2696.9	14200.8	4200.64
55		13	21		NA	NA	NA	NA	NA	NA	NA	NA	NA	NA	NA	NA	NA	NA	2448.71	13895.5	18911.2
56		15	18		NA	NA	NA	NA	NA	NA	NA	NA	NA	NA	NA	NA	NA	NA	583.928	NA	2320.2
57		16	18		36.741	0.30545	0.243274	0.327431	36.6321	0.629742	0.556913	0.623422	36.1881	0.756927	0.528004	0.918929	17.6745	32.7797	NA	NA	NA
58		18	10		NA	NA	NA	NA	NA	NA	NA	NA	NA	NA	NA	NA	NA	NA	6623.82	32488.6	10555.9
59		21	13		NA	NA	NA	NA	NA	NA	NA	NA	NA	NA	NA	NA	NA	NA	9984.13	54512.8	19771.7
60		13	0		34.0285	0.511413	0.316459	0.705606	36.2882	0.204176	0.140288	0.260157	35.0401	0.428481	0.232223	0.669529	15.3415	31.175	2086.02	11186.3	5643.03

## Sheet: Fig. 6
Ratio of absolute amount in single CGCs (LymCREB1 mRNA / LymCREB2 mRNA)
Fig. 6a			Fig. 6b
naïve	BW	CTA	naïve	BW	CTA
0.16578	0.11293	0.1168	0.13868	0.16372	0.70555
0.18477	0.19584	0.08082	0.14849	0.20546	0.47323
0.10449	0.05979	0.07234	0.18343	0.18991	0.17325
0.07315	0.06313	0.07027	0.22053	0.17622	0.12975
0.14038	0.12448	0.12188	0.12325	0.20388	0.17702
0.08369	0.42976	0.18907	0.10443	0.18315	0.18003
0.1218	0.109	0.06697	0.21742	0.18648	0.17604
0.12286	0.09955	0.16572	0.1339

## Sheet: Fig. 7
Fig. 7a				Fig. 7b
RT by the 1st method		RT by the 2nd method		RT by the 1st method		RT by the 2nd method
CREB1 (x axis)	CREB2 (y axis)	CREB1 (x axis)	CREB2 (y axis)	CREB1 (x axis)	CBP (y axis)	CREB1 (x axis)	CBP (y axis)
5352.7	32287.2	38915.8	280615	5352.7	17949.8	38915.8	50933.1
4386.75	23741.3	19031.5	128163	4386.75	20827.4	19031.5	42913
2633.75	25205.2	8335.34	45441.2	2633.75	5143.24	8335.34	17148.9
2285.61	31244.2	16382.6	74287.2	2285.61	22569.4	16382.6	35200.4
4644.25	33083.4	43692.8	354519	4644.25	12482.2	43692.8	117305
13941.8	166582	44077.7	422097	13941.8	32488	44077.7	151505
5652.5	46406.8	13612.3	62608.1	5652.5	24681.2	13612.3	54419.5
9734.93	79238.2	43766.4	326862	9734.93	32177	43766.4	115040
